# Supplementary material for: Do Rubber Floor Mats Prevent Lameness in Gestating Sows Housed in Large Groups? A Field Experiment on Three Commercial Farms in France
Source: Animals (Basel). 2021 Nov 5;11(11):3160. doi: 10.3390/ani11113160 (PMC8614336; doi:10.3390/ani11113160)
Supplement: Supplementary file 1 [file animals-11-03160-s001.zip]

Archive with 2 entries (2 files):
- Supplementary_material_S1_v2.pdf
- Supplementary_material_S2_v5.pdf
